# Supplementary material for: Antibacterial and Antibiofilm Activity of Green-Synthesized Zinc Oxide Nanoparticles Against Multidrug-Resistant Escherichia coli Isolated from Retail Fish
Source: Molecules. 2025 Feb 7;30(4):768. doi: 10.3390/molecules30040768 (PMC11858201; doi:10.3390/molecules30040768)
Supplement: Supplementary file 1 [file molecules-30-00768-s001.zip]

Archive with 1 entries (1 files):
- molecules-3439722-supplementary.pdf
